# Supplementary material for: Effects of probiotic supplementation on growth and meat quality of Simmental bulls
Source: Front Vet Sci. 2026 Feb 12;12:1690922. doi: 10.3389/fvets.2025.1690922 (PMC12940023; doi:10.3389/fvets.2025.1690922)
Supplement: Supplementary file 1 [file Table_1.xlsx]

## Sheet: growth performance
		60d
Treatment	Number	Initial BW（kg）	Final BW（kg）	ADG（kg/d）	DMI（kg/d）	FCR
Control	A1	567	624	0.95	12.24	12.8842
	A2	563	625	1.03333	12.28	11.8839
	A3	562	631	1.15	11.67	10.1478
	A4	566	629	1.05	12.43	11.8381
	A5	560	641	1.35	12.21	9.04444
	A6	569	638	1.15	12.16	10.5739
	A7	560	627	1.11667	12.32	11.0328
	A8	565	629	1.06667	12.36	11.5875
	A9	558	619	1.01667	12.32	12.118
	A10	562	623	1.01667	11.96	11.7639
LP	B1	568	624	0.933333	12.23	13.1036
	B2	559	632	1.21667	12.3	10.1096
	B3	564	631	1.11667	12.19	10.9164
	B4	559	635	1.26667	12.24	9.66316
	B5	565	640	1.25	12.22	9.776
	B6	562	631	1.15	12.25	10.6522
	B7	558	633	1.25	12.21	9.768
	B8	562	636	1.23333	12.21	9.9
	B9	556	629	1.21667	12.2	10.0274
	B10	563	623	1	12.18	12.18
MP	C1	565	635	1.16667	12.2	10.4571
	C2	563	643	1.33333	12.21	9.1575
	C3	559	638	1.31667	12.31	9.34937
	C4	567	643	1.26667	12.19	9.62368
	C5	556	641	1.41667	12.41	8.76
	C6	564	637	1.21667	12.37	10.1671
	C7	558	635	1.28333	12.2	9.50649
	C8	566	635	1.15	12.4	10.7826
	C9	560	650	1.5	12.32	8.21333
	C10	562	628	1.1	12.26	11.1455
HP	D1	561	646	1.41667	12.32	8.69647
	D2	567	634	1.11667	12.37	11.0776
	D3	565	643	1.3	12.29	9.45385
	D4	565	647	1.36667	12.28	8.98537
	D5	564	632	1.13333	12.34	10.8882
	D6	563	640	1.28333	12.2	9.50649
	D7	565	642	1.28333	12.33	9.60779
	D8	562	639	1.28333	12.36	9.63117
	D9	570	635	1.08333	12.34	11.3908
	D10	559	644	1.41667	12.33	8.70353
		563.2	628.6	1.09	12.195	11.2875
		561.6	631.4	1.16333	12.223	10.6096
		562	638.5	1.275	12.287	9.71627
		564.1	640.2	1.26833	12.316	9.79413

## Sheet: Carcass traits
Treatment	Number	live weight	Carcass weight	Carcass yield	Backfat thickness	Loin eye area	Net meat weight	Net meat rate
Control	A1	612	325.4	53.1699	14.27	67.6	286.8	46.8627
	A2	615.1	309.3	50.2845	14.37	69.2	307.1	49.9268
	A3	613.6	307.8	50.163	13.77	69.08	267.2	43.5463
	A4	616.8	323.3	52.4157	14.08	72.7	301.2	48.8327
	A5	622.4	327.5	52.6189	14.31	73.9	278.6	44.7622
LP	B1	608.7	325.3	53.4418	14.11	67.3	288.3	47.3632
	B2	617.2	328.2	53.1756	14.33	75.2	299.3	48.4932
	B3	615.3	310.4	50.4469	14	70.7	277.6	45.1162
	B4	625.2	338.6	54.1587	14.74	71.6	300.7	48.0966
	B5	618.3	320.1	51.771	13.75	72.1	301.4	48.7466
MP	C1	620.4	332.8	53.6428	13.85	72.5	287.6	46.3572
	C2	616.9	327.6	53.1042	13.97	70.2	296.9	48.1277
	C3	626.8	343.7	54.8341	14.78	77.4	289.9	46.2508
	C4	619	320.2	51.7286	14.64	71.9	303.6	49.0468
	C5	613.5	304.9	49.6985	14.45	70.5	291.8	47.5632
HP	D1	625.4	332.8	53.2139	14.48	70.1	282.9	45.235
	D2	607.6	299.6	49.3088	14.46	75.6	291.5	47.9756
	D3	628.5	316.8	50.4057	14.16	69	309.4	49.2283
	D4	613.7	330.4	53.8374	14.22	71.8	278.1	45.3153
	D5	616.6	339.3	55.0276	14.05	74.6	278	45.086
		615.98	318.66	51.7304	14.16	70.496	288.18	46.7862
		616.94	324.52	52.5988	14.186	71.38	293.46	47.5632
		619.32	325.84	52.6016	14.338	72.5	293.96	47.4691
		618.36	323.78	52.3587	14.274	72.22	287.98	46.5681

## Sheet: meat quality
Treatment	Number	pH45min	pH24h	a*	b*	L*	Drip loss	Cooking loss	Shear force
Control	A1	6.52	5.65	14.25	9.64	37.69	3.82	24.89	58.84
	A2	6.39	5.59	14.28	10.49	34.71	4.23	24.75	60.83
	A3	6.63	5.61	14.51	8.5	33.9	3.26	27.01	60.7
	A4	6.36	5.52	14.45	9.64	34.42	3.87	26.77	55.11
	A5	6.4	5.74	14.23	9.97	40.52	3.97	27.16	60.87
LP	B1	6.46	5.66	14.55	9.19	36.41	3.31	24.83	53.55
	B2	6.52	5.72	14.14	9.69	35.8	3.04	23.68	58.99
	B3	6.38	5.59	14.86	10.25	39.3	4.39	24.72	58.65
	B4	6.51	5.53	14.83	9.22	37.6	3.86	25.77	56.32
	B5	6.3	5.46	14.25	9.55	35.81	3.88	25.58	54.45
MP	C1	6.46	5.7	14.89	9.71	39.74	4.04	24.82	55.55
	C2	6.29	5.53	15.2	10.17	36.07	3.83	22.94	58.38
	C3	6.27	5.46	14.4	8.96	38.42	3.27	23.5	55.14
	C4	6.56	5.51	15.02	9.78	36.15	4.13	24.75	53.78
	C5	6.4	5.65	14.46	9.33	36.63	3.29	25.55	53.75
HP	D1	6.273	5.51	15.03	8.97	34.06	3.51	24.43	56.27
	D2	6.46	5.66	15.14	10.5	38.27	4.25	24.75	54.61
	D3	6.53	5.73	14.59	9.47	35.89	3.83	25.76	56.89
	D4	6.26	5.4	14.58	9.46	40.83	3.36	23.8	57.28
	D5	6.54	5.61	14.81	9.45	38.55	3.48	24.66	53.44
		6.46	5.622	14.344	9.648	36.248	3.83	26.116	59.27
		6.434	5.592	14.526	9.58	36.984	3.696	24.916	56.392
		6.396	5.57	14.794	9.59	37.402	3.712	24.312	55.32
		6.4126	5.582	14.83	9.57	37.52	3.686	24.68	55.698

## Sheet: chemical composition and antiox
Treatment	Number	Moisture	Crude protein	Ash	IMF	TG	T-AOC	MDA	SOD	GSH-Px	CAT
Control	A1	73.36	20.65	1.16	3.74	0.37	0.42	2.17	43.81	32.44	5.83
	A2	72.88	21.09	1.07	4.07	0.39	0.36	2.52	46.27	34.36	6.12
	A3	73.63	20.1	1.17	4.16	0.41	0.27	2.45	43.01	33.14	6.84
	A4	70.86	20.32	1.04	4.22	0.446	0.23	2.63	45.58	34.06	5.34
	A5	73.22	20.74	1.14	4.08	0.4	0.22	2.44	40.52	32.05	6.27
LP	B1	73.16	20.16	1.15	4.53	0.45	0.38	2.43	48.69	36.96	6.86
	B2	70.02	21.12	1.24	4.25	0.417	0.29	2.53	43.04	33.29	6.15
	B3	72.38	21.59	0.95	4.02	0.39	0.47	2.22	42.14	34.02	6.93
	B4	73.1	20.73	0.98	4.14	0.42	0.46	2.15	45.33	36.92	6.71
	B5	72.45	21.16	1.13	4.26	0.43	0.31	2.36	42.51	33.24	6.25
MP	C1	71.46	20.93	1.17	4.73	0.488	0.43	2.16	43.58	36.88	7.42
	C2	72.59	21.03	0.98	4.13	0.46	0.52	2.53	42.96	33.8	7.73
	C3	69.577	21.63	1.06	4.69	0.49	0.38	1.91	45.38	35.52	7.76
	C4	71.16	21.3	1.09	4.8	0.493	0.45	2.34	45.64	34.61	7.17
	C5	72.34	20.6	1.2	4.61	0.48	0.42	2.22	45.42	36.13	7.18
HP	D1	72.33	21.01	1.01	4.203	0.45	0.51	1.85	45.65	36.9	7.37
	D2	69.46	21.66	1.15	4.36	0.467	0.45	2.29	42.5	34.48	6.72
	D3	71.63	20.43	1.14	4.44	0.483	0.4	2.18	43.69	35.94	7.36
	D4	71.64	21.5	1.09	4.33	0.455	0.37	2.54	45.11	34.85	6.38
	D5	71.94	21.01	1.12	4.24	0.45	0.43	2.16	46.19	35.5	6.34
		72.79	20.58	1.116	4.054	0.4032	0.3	2.442	43.838	33.21	6.08
		72.222	20.952	1.09	4.24	0.4214	0.382	2.338	44.342	34.886	6.58
		71.4254	21.098	1.1	4.592	0.4822	0.44	2.232	44.596	35.388	7.452
		71.4	21.122	1.102	4.3146	0.461	0.432	2.204	44.628	35.534	6.834

## Sheet: fatty acid
Treatment	Number	C12:0	C14:0	C15:0	C16:0	C16:1	C17:0	C17:1	C18:0	C18:1n9c	C18:1n9t	C18:2	C18:3n6c	C20:0	C20:1	C20:2	C20:3n6c	C20:4	C22:0	C22:5n3	C22:6n3	C24:0		SFA	UFA	MUPA	PUFA	ω3PUFA	ω6PUFA	UFA/SFA	PUFA/MUFA	ω6/ω3
Control	A1	1.14496	2.38949	0.318598	25.219	2.90721	0.91597	0.686977	16.2186	34.996	1.89168	3.16607	1.23457	0.0896057	0.318598	1.2047	3.50458	2.28992	0.179211	0.388292	0.667065	0.268817		46.7443	53.2557	40.8005	12.4552	1.05536	4.73915	1.1393	0.305271	4.49057
	A2	1.14797	2.53916	0.233486	24.0782	2.824	0.875572	0.710186	16.7526	35.3536	1.64413	3.49256	1.54684	0.107014	0.262671	1.25499	3.45364	2.02083	0.155657	0.3405	0.914486	0.291857		46.1815	53.8185	40.7946	13.0238	1.25499	5.00049	1.16537	0.319254	3.9845
	A3	1.01693	1.96733	0.161568	27.3599	2.88921	0.684287	0.817343	17.5063	34.3685	0.988415	3.27888	0.997919	0.0940895	0.294624	0.969407	3.28838	2.11939	0.0855359	0.304128	0.532223	0.275616		49.1516	50.8484	39.3581	11.4903	0.836351	4.2863	1.03452	0.291943	5.125
	A4	1.20034	2.21602	0.266743	23.4629	2.12369	0.923342	0.707896	16.9279	37.057	1.38501	3.31377	1.68253	0.125164	0.287262	1.14905	3.70363	2.16472	0.143631	0.47193	0.451412	0.235965		45.5021	54.4979	41.5609	12.937	0.923342	5.38616	1.1977	0.311279	5.83333
	A5	1.27992	2.92404	0.301769	22.9575	3.15702	1.49844	0.853278	16.9303	37.0841	1.16545	2.65349	1.00937	0.0832466	0.239334	1.29032	3.17378	1.99386	0.166493	0.416233	0.645161	0.176899		46.3186	53.6814	42.4992	11.1822	1.06139	4.18314	1.15896	0.263116	3.94118
LFJP	B1	1.1202	2.20144	0.2143	24.323	2.63978	0.691603	0.662381	15.3127	38.272	1.24683	3.44828	1.15917	0.10715	0.2143	1.35398	3.36061	2.1917	0.136372	0.633158	0.448081	0.263004		44.3698	55.6302	43.0353	12.595	1.08124	4.51977	1.25379	0.292666	4.18018
	B2	1.2309	2.86183	0.287209	21.7559	2.65668	0.943687	0.830854	16.6273	38.2605	1.64119	2.93363	1.52836	0.0820597	0.215407	1.18987	3.3029	1.82583	0.133347	0.502616	0.851369	0.338496		44.2607	55.7393	43.6047	12.1346	1.35399	4.83126	1.25934	0.278286	3.56818
	B3	1.1802	2.40837	0.201497	23.669	3.24314	0.56611	0.700441	17.4727	35.7822	1.16101	3.67492	1.19939	0.124736	0.355018	1.06505	3.72289	2.04375	0.143926	0.412589	0.642871	0.230282		45.9967	54.0033	41.2418	12.7615	1.05546	4.92228	1.17407	0.30943	4.66364
	B4	1.18779	1.98292	0.245411	22.6465	2.9253	0.952194	0.628252	17.5321	35.457	1.42338	4.17198	1.39393	0.157063	0.265044	1.28595	3.57318	2.31668	0.0883479	0.657701	0.942378	0.166879		44.9593	55.0407	40.6989	14.3418	1.60008	4.96711	1.22424	0.352388	3.10429
	B5	1.12326	2.58154	0.285742	26.1011	2.78845	0.719283	0.571485	15.3513	36.2302	1.47798	3.34023	1.52724	0.0591191	0.21677	0.906493	3.51759	2.01005	0.0985319	0.344862	0.581338	0.167504		46.4873	53.5127	41.2849	12.2278	0.9262	5.04483	1.15112	0.296181	5.44681
MFJP	C1	1.18049	2.66341	0.253659	23.1805	2.27317	0.956098	0.614634	15.5317	38.3805	1.17073	3.73659	1.66829	0.136585	0.312195	0.712195	3.8439	1.96098	0.0780488	0.712195	0.4	0.234146		44.2146	55.7854	42.7512	13.0341	1.1122	5.5122	1.26169	0.304884	4.95614
	C2	1.14212	2.85033	0.158904	20.6376	3.38663	0.724998	0.933558	16.8934	38.544	1.31095	3.3767	1.55924	0.0695203	0.40719	1.08253	3.61506	1.87705	0.148972	0.446916	0.665409	0.168835		42.7947	57.2053	44.5824	12.6229	1.11232	5.1743	1.33674	0.283137	4.65179
	C3	1.17207	2.04866	0.216685	22.4564	2.71992	0.797794	0.906136	15.7687	38.3926	1.31981	4.45189	0.945533	0.118192	0.256082	1.02433	3.32907	2.28353	0.0886438	0.581109	0.935684	0.187137		42.8543	57.1457	43.5945	13.5511	1.51679	4.2746	1.33349	0.310845	2.81818
	C4	1.02677	2.54294	0.201516	22.234	3.45456	1.10354	0.815661	16.5627	36.2441	1.58334	3.22426	1.70809	0.14394	0.278284	1.66011	3.52173	2.04395	0.163132	0.604549	0.738893	0.14394		44.1224	55.8776	42.376	13.5016	1.34344	5.22982	1.26642	0.318614	3.89286
	C5	1.15601	2.02051	0.13068	20.768	2.6739	0.703659	0.75392	16.4656	39.3044	1.29674	4.05107	1.33695	0.0603136	0.170889	1.33695	3.86007	2.31202	0.13068	0.542823	0.683554	0.241255		41.6767	58.3233	44.1998	14.1234	1.22638	5.19702	1.39942	0.319536	4.2377
HFJP	D1	1.18597	2.17261	0.219255	22.4935	2.72075	1.2059	0.787323	17.2115	36.9444	1.17431	4.12597	1.26671	0.0597967	0.318916	1.12617	3.07953	2.18326	0.089695	0.66773	0.66773	0.298983		44.9372	55.0628	41.9457	13.1171	1.33546	4.34624	1.22533	0.312716	3.25449
	D2	1.16806	2.5073	0.251737	21.9716	3.57467	1.13785	0.855906	15.5674	37.5189	1.43994	3.61494	1.61112	0.0704864	0.332293	1.25868	3.66529	1.83265	0.161112	0.624308	0.58403	0.251737		43.0873	56.9127	43.7217	13.191	1.20834	5.27641	1.32087	0.301704	4.36667
	D3	1.11067	2.18203	0.255553	24.2186	2.69955	0.717515	0.76666	16.4242	35.9249	1.19914	4.2068	1.44486	0.0884608	0.255553	1.04529	3.71535	2.02477	0.147435	0.432475	0.815805	0.324356		45.4688	54.5312	40.8458	13.6854	1.24828	5.16021	1.19931	0.335049	4.13386
	D4	1.03566	2.8041	0.127015	20.2931	2.49663	0.820713	0.73278	16.2189	39.3942	1.28969	3.5317	1.82706	0.136786	0.390816	1.319	3.91793	2.37421	0.097704	0.449438	0.586224	0.156326		41.6903	58.3097	44.3042	14.0056	1.03566	5.74499	1.39864	0.316123	5.54717
	D5	1.23395	2.44783	0.19061	22.0072	2.58828	1.03331	0.76244	15.5498	38.9685	1.24398	3.39085	1.2634	0.140449	0.180578	1.28411	3.86236	2.25722	0.100321	0.561798	0.742376	0.19061		42.8941	57.1059	43.7438	13.3621	1.30417	5.12576	1.33133	0.305463	3.93028
		1.15802	2.40721	0.256433	24.6155	2.78023	0.979522	0.755136	16.8672	35.7719	1.41494	3.18095	1.29425	0.0998241	0.280498	1.17369	3.4248	2.11775	0.146106	0.384217	0.642069	0.249831		46.7796	53.2204	41.0026	12.2177	1.02629	4.71905	1.13917	0.298173	4.67491
		1.16847	2.40722	0.246832	23.6991	2.85067	0.774575	0.678683	16.4592	36.8004	1.39008	3.51381	1.36162	0.106026	0.253308	1.16027	3.49543	2.0776	0.120105	0.510185	0.693207	0.233233		45.2148	54.7852	41.9731	12.8121	1.20339	4.85705	1.21251	0.30579	4.19262
		1.13549	2.42517	0.192289	21.8553	2.90164	0.857218	0.804782	16.2444	38.1731	1.33632	3.7681	1.44362	0.10571	0.284928	1.16322	3.63397	2.09551	0.121895	0.577518	0.684708	0.195063		43.1326	56.8674	43.5008	13.3666	1.26223	5.07759	1.31955	0.307403	4.11133
		1.14686	2.42278	0.208834	22.1968	2.81597	0.983057	0.781022	16.1943	37.7502	1.26941	3.77405	1.48263	0.0991958	0.295631	1.20665	3.64809	2.13442	0.119253	0.54715	0.679233	0.244403		43.6155	56.3845	42.9122	13.4722	1.22638	5.13072	1.29509	0.314211	4.24649

## Sheet: gene express
Treatment	Number	FAS	ACC	SCD1	DGAT1	LPL	HSL	CPT1B	FABP4	SREBF1	PPARa	AMPKa2
Control	A1	1.31	1.68	10.32	5.02	12.79	0.43	23.69	2.85	23.05	9.64	1.23
	A2	1.15	1.24	9.45	8.88	15.97	0.36	23.52	2.88	30.24	9.62	0.83
	A3	1.25	1.44	8.69	8.12	14.21	0.45	28	1.97	30.85	9.36	0.92
	A4	1.24	1.73	7.35	4.95	17.41	0.46	21.61	2.76	28.52	11.66	1.1
	A5	1.33	1.53	5.54	4.08	9.72	0.15	18.46	3.06	24.62	7.55	0.74
LFJP	B1	1.7	2.11	11.29	6.14	17.39	0.27	19.75	2.45	43.88	10.82	0.85
	B2	1.84	1.79	13.65	8.08	17.73	0.41	27.18	2.22	35.88	11.02	1.09
	B3	1.72	1.35	10.92	7.25	9.97	0.48	26.24	2.99	50.89	12.47	0.94
	B4	1.37	1.75	10.14	4.95	10.16	0.36	22.81	3.55	28.83	10.2	0.82
	B5	1.77	1.62	11.59	6.52	12.85	0.26	17.21	2.62	26.19	11.75	0.92
MFJP	C1	2.09	2.22	23.99	5.94	10.42	0.48	18.48	4.36	51.55	12.9	0.82
	C2	1.33	2.46	21.05	6.71	14.61	0.28	14.23	2.6	41.11	12.19	1.03
	C3	2.61	1.96	22.84	6.72	9.62	0.31	16.54	3.07	40.68	11.96	0.92
	C4	2.53	1.93	26.55	5.52	7.51	0.34	14.87	4.6	43.95	13.27	0.75
	C5	2.53	2.03	19.1	8.4	10.74	0.28	18.18	2.32	38.84	12.75	0.81
HFJP	D1	2.86	2.4	18.4	5.4	13.66	0.34	20.64	4.24	52.57	10.69	0.79
	D2	2.61	2.16	18.65	10.34	12.56	0.5	19.08	3.18	44.09	12.41	1.15
	D3	1.31	2.14	19.36	5.35	12.21	0.36	18	4.6	35.49	9.74	0.89
	D4	1.72	1.95	15.13	8.12	16.5	0.35	17.79	2.65	33.32	11.09	0.91
	D5	2.01	1.87	17.49	4.37	8.68	0.28	20.63	3.04	33.34	11.38	0.76
		1.256	1.524	8.27	6.21	14.02	0.37	23.056	2.704	27.456	9.566	0.964
		1.68	1.724	11.5	6.588	13.62	0.356	22.638	2.766	37.134	11.252	0.924
		2.218	2.12	20.5633	6.658	10.58	0.338	16.46	3.39	43.226	12.614	0.866
		2.102	2.104	17.806	6.716	12.722	0.366	19.228	3.542	39.762	11.062	0.9
